# Supplementary material for: Short-term clinical outcomes of patients admitted with chronic liver disease to selected teaching hospitals in Ethiopia
Source: PLoS One. 2019 Aug 30;14(8):e0221806. doi: 10.1371/journal.pone.0221806 (PMC6716656; doi:10.1371/journal.pone.0221806)
Supplement: S1 Dataset — (ZIP) [file pone.0221806.s001.zip]

Archive with 2 entries (2 files):
- Amharic_English version data collection tool.docx
- English version data collection tool.docx
