# Supplementary material for: Short-term clinical outcomes of patients admitted with chronic liver disease to selected teaching hospitals in Ethiopia
Source: PLoS One. 2019 Aug 30;14(8):e0221806. doi: 10.1371/journal.pone.0221806 (PMC6716656; doi:10.1371/journal.pone.0221806)
Supplement: S2 Dataset — (ZIP) [file pone.0221806.s002.zip]

Archive with 1 entries (1 files):
- Short_term Outcomes of CLD.dta
